# Supplementary material for: Anti-Obesity Effects of Sulphated Polysaccharides Derived from Marine Macro Algae or Seaweeds: A Systematic Review and Meta-Analysis
Source: Mar Drugs. 2024 Nov 25;22(12):528. doi: 10.3390/md22120528 (PMC11676543; doi:10.3390/md22120528)
Supplement: Supplementary file 1 [file marinedrugs-22-00528-s001.zip]

Archive with 1 entries (1 files):
- marinedrugs-3230903-supplementary.xlsx
