# Supplementary material for: Anti-Obesity Effects of Sulphated Polysaccharides Derived from Marine Macro Algae or Seaweeds: A Systematic Review and Meta-Analysis
Source: Mar Drugs. 2024 Nov 25;22(12):528. doi: 10.3390/md22120528 (PMC11676543; doi:10.3390/md22120528)
Supplement: Supplementary file 1 [file marinedrugs-22-00528-s001.zip › marinedrugs-3230903-supplementary.xlsx]

## Sheet: Study characteristics
Table 1. Characteristics of eligible studies and their outcomes.
References	n	Animal model	Seaweed species	Route of administration	Outcomes
[20]	25	Sprague Dawley ratsa	Sargassum binderi)	Orally	1,7,8,9,10,11,12,13
[21]	40	BALB/c micea	Undaria pinnatifida	Oral gavage	2,3,4,5,10,11,12,13
[22]	30	C57BL/6 micea	brown seaweed	-	1,2,4,10,11,12,13
[23]	28	Wistar ratsa	Sargassum vulgare:	Gastric gavage	1,2,6,7,10,11,12,13
[18]	50	C57 BL/6J micea	Ecklonia cava	Diet- supplemented	2,8,10,11,12
[24]	40	C57BL/6J micea	Laminaria japonica	Oral gavage	1,2,4,10,11,12,13
[25]	55	C57BL/6 micea	Ulva prolifera	Diet- supplemented	1,2,7,8,9,10,11,12,13
[26]	32	C57BL/6 micea	Fucus vesiculosus	Intraperitoneally	2,5,6,7,9,10,11
[27]	49	C57BL/6J micea	Laminaria japonica	Intragastric gavage	1,2,3,8,10,11,12,13
[28]	40	BALB/c micea	Undaria pinnatifida	Oral gavage	2,3,4,5,10,11,12,13
[29]	40	C57BL/6J micea	Enteromorpha polifera	Intragastric gavage	2,5,10,12,13
1- Food intake, 2- Body weight gain, 3- Adipocyte size, 4- Epididymal fat size, 5- Liver weight, 6- ALT, 7- AST, 8- serum insulin, 9- serum TNF-α, 10- Total cholesterol, 11- Total triglyceride, 12- HDL-c and 13- LDL-c; aHigh fat diet (HFD)- induced obesity; (-)- Not specified

## Sheet: Food intake
Reference(s)	SP-TREATED			CONTROL			UNTREATED
	mean	SD	n	mean	SD	n	mean	SD	n
20	22.9	0.80	5	23.5	1.3	5	21.80	1.9	5
22	5.2	0.2	10	2.4	0.6	10	6	0.2	10
23	18.42	0.02	7	15.02	0.06	7	18.28	0.07	7
24	1.69	0.32	10	2.66	0.19	10	2.04	0.10	10
25	2.48	0.3	11	3.22	0.2	11	2.41	0.2	11
27	2.79	0.7	7	3.08	0.05	7	2.87	0.04	7

## Sheet: Body weight gain
Reference(s)	SP-TREATED			CONTROL			UNTREATED
	mean	SD	n	mean	SD	n	mean	SD	n
21	4.63	0.43	7	3.56	0.67	7	5.67	0.79	7
22	4.6	0.7	10	2.6	0.4	10	8.9	1.2	10
23	134.0	1.12	7	119.23	1.23	7	175.51	0.77	7
18	11.16	1.65	3	4.45	1.4	3	15.74	2.66	3
24	0.84	1.66	10	1.72	1.37	10	3.6	1.8	10
25	9.11	2.5	11	7.94	1.3	11	12.1	1.9	11
26	6.24	1.38	8	1.34	0.79	8	10.30	0.89	8
27	2.96	0.76	7	9.2	0.6	7	6.67	0.68	7
28	4.77	0.88	8	2.60	0.36	8	6.36	0.97	8
29	14.65	0.01	10	8.42	0.01	10	13.83	0.01	10

## Sheet: Epidydimal fat size
Reference(s)	SP-TREATED			CONTROL			UNTREATED
	mean	SD	n	mean	SD	n	mean	SD	n
21	0.15	0.07	7	0.14	0.05	7	0.75	0.21	7
22	28.2	1.1	10	16.7	2.6	10	41.5	0.7	10
24	1.31	0.6	10	0.79	0.19	10	1.80	0.71	10
28	0.27	0.13	8	0.10	0.06	8	0.65	0.22	8

## Sheet: Adipocyte size
Reference(s)	SP-TREATED			CONTROL			UNTREATED
	mean	SD	n	mean	SD	n	mean	SD	n
21	360.97	56	7	302.43	29.71	7	1912.20	97.55	7
27	1464.7	338	7	1351.10	114.7	7	4169	338	7
28	830.50	76.27	8	245.76	42.38	8	1805.08	84.75	8

## Sheet: Liver weight
Reference(s)	SP-TREATED			CONTROL			UNTREATED
	mean	SD	n	mean	SD	n	mean	SD	n
21	0.83	0.05	7	0.61	0.08	7	1.22	0.13	7
26	1.19	0.04	8	1.09	0.4	8	1.61	0.53	8
28	0.93	0.11	8	0.64	0.08	8	1.24	0.24	8
29	1.07	0.04	10	0.94	0.02	10	1.08	0.07	10

## Sheet: ALT levels
Reference(s)	SP-TREATED			CONTROL			UNTREATED
	mean	SD	n	mean	SD	n	mean	SD	n
20	31.18	4.84	5	31.92	4.23	5	44.34	6.41	5
23	60.71	15.10	7	54.85	9.26	7	72.14	11.56	7
25	18	3.4	8	15.3	1.9	8	14.7	1.5	8
26	73.83	15.09	8	20.13	2.02	8	129.53	16.11	8

## Sheet: AST levels
Reference(s)	SP-TREATED			CONTROL			UNTREATED
	mean	SD	n	mean	SD	n	mean	SD	n
20	100.83	12.99	5	100.43	6.52	5	104.99	13.73	5
23	194.85	38.12	7	188.42	11.34	7	291.12	29.10	7
25	74.2	45.1	8	95.4	32.6	8	99.3	26.0	8
26	55.37	4.36	8	40.27	2.35	8	72.15	5.03	8

## Sheet: TNF-a
Reference(s)	SP-TREATED			CONTROL			UNTREATED
	mean	SD	n	mean	SD	n	mean	SD	n
25	0.69	0.42	8	0.65	0.19	8	2.04	0.48	8
26	72.72	11.52	6	36.36	6.06	6	123.03	12.12	6

## Sheet: Serum insulin
Reference(s)	SP-TREATED			CONTROL			UNTREATED
	mean	SD	n	mean	SD	n	mean	SD	n
20	5.46	1.77	5	6.56	2.29	5	14.65	4.16	5
18	1.06	0.63	3	8.7	0.04	3	21.1	0.66	3
27	11.07	0.60	7	10.04	0.43	7	14.33	0.86	7

[truncated: 4 more sheets: Total cholesterol, Total triglyceride, HDL-c, LDL-c]
